# Supplementary material for: An HSP90 cochaperone Ids2 maintains the stability of mitochondrial DNA and ATP synthase
Source: BMC Biol. 2021 Nov 11;19:242. doi: 10.1186/s12915-021-01179-x (PMC8582188; doi:10.1186/s12915-021-01179-x)
Supplement: Supplementary file 3 — Additional file 3: Table S2. GO terms analysis of 20 candidate genes. [file 12915_2021_1179_MOESM3_ESM.xlsx]

## Sheet: 工作表1
Of your input list, 20 gene name identifiers are known or unknown but not ambiguous.
Identifiers unknown to the annotation provider are still included in the statistics.
The total number of genes used to calculate the background distribution of GO terms is 7166. Displaying 48 terms out of a total of 226 found.
Result Table
Terms from the Process Ontology of gene_association.sgd with p-value <= 0.01
Gene Ontology term	Cluster frequency	Genome frequency	Corrected	FDR	FALSE	Genes annotated to the term
			P-value		Positives
generation of precursor metabolites and energy	9 of 20 genes, 45.0%	190 of 7166 genes, 2.7%	1.58e-07	0	0	ACS1, SOD1, COR1, PET9, GPM1, QCR2, FUM1, NDI1, ACO1
ATP metabolic process	7 of 20 genes, 35.0%	95 of 7166 genes, 1.3%	8.76e-07	0	0	GPM1, ATP3, ADK1, NDI1, ATP1, ATP2, QCR2
energy derivation by oxidation of organic compounds	8 of 20 genes, 40.0%	155 of 7166 genes, 2.2%	9.13e-07	0	0	ACO1, NDI1, FUM1, QCR2, PET9, COR1, SOD1, ACS1
purine ribonucleoside triphosphate metabolic process	7 of 20 genes, 35.0%	100 of 7166 genes, 1.4%	1.25e-06	0	0	QCR2, ATP2, ATP1, NDI1, ADK1, ATP3, GPM1
purine nucleoside triphosphate metabolic process	7 of 20 genes, 35.0%	102 of 7166 genes, 1.4%	1.44e-06	0	0	ATP3, ADK1, GPM1, QCR2, NDI1, ATP2, ATP1
ribonucleoside triphosphate metabolic process	7 of 20 genes, 35.0%	104 of 7166 genes, 1.5%	1.66e-06	0	0	ATP2, ATP1, NDI1, QCR2, GPM1, ADK1, ATP3
cellular respiration	7 of 20 genes, 35.0%	106 of 7166 genes, 1.5%	1.89e-06	0	0	PET9, QCR2, FUM1, NDI1, ACO1, SOD1, COR1
nucleoside triphosphate metabolic process	7 of 20 genes, 35.0%	111 of 7166 genes, 1.5%	2.62e-06	0	0	ATP3, ADK1, GPM1, QCR2, NDI1, ATP1, ATP2
purine nucleoside monophosphate metabolic process	7 of 20 genes, 35.0%	119 of 7166 genes, 1.7%	4.27e-06	0	0	ADK1, ATP3, GPM1, QCR2, ATP2, ATP1, NDI1
purine ribonucleoside monophosphate metabolic process	7 of 20 genes, 35.0%	119 of 7166 genes, 1.7%	4.27e-06	0	0	QCR2, ATP1, ATP2, NDI1, ADK1, ATP3, GPM1
oxidation-reduction process	8 of 20 genes, 40.0%	196 of 7166 genes, 2.7%	5.83e-06	0	0	COR1, ACS1, SOD1, QCR2, FUM1, NDI1, ACO1, PET9
ribonucleoside monophosphate metabolic process	7 of 20 genes, 35.0%	127 of 7166 genes, 1.8%	6.73e-06	0	0	GPM1, ADK1, ATP3, ATP2, ATP1, NDI1, QCR2
purine ribonucleotide metabolic process	7 of 20 genes, 35.0%	136 of 7166 genes, 1.9%	1.08e-05	0	0	NDI1, ATP2, ATP1, QCR2, GPM1, ATP3, ADK1
nucleoside monophosphate metabolic process	7 of 20 genes, 35.0%	137 of 7166 genes, 1.9%	1.13e-05	0	0	GPM1, ADK1, ATP3, ATP1, ATP2, NDI1, QCR2
purine nucleotide metabolic process	7 of 20 genes, 35.0%	142 of 7166 genes, 2.0%	1.46e-05	0	0	ATP3, ADK1, GPM1, QCR2, NDI1, ATP2, ATP1
ribonucleotide metabolic process	7 of 20 genes, 35.0%	145 of 7166 genes, 2.0%	1.68e-05	0	0	NDI1, ATP1, ATP2, QCR2, GPM1, ATP3, ADK1
purine-containing compound metabolic process	7 of 20 genes, 35.0%	159 of 7166 genes, 2.2%	3.18e-05	0	0	GPM1, ADK1, ATP3, ATP2, ATP1, NDI1, QCR2
ribose phosphate metabolic process	7 of 20 genes, 35.0%	165 of 7166 genes, 2.3%	4.11e-05	0	0	QCR2, NDI1, ATP1, ATP2, ATP3, ADK1, GPM1
ion transmembrane transport	8 of 20 genes, 40.0%	267 of 7166 genes, 3.7%	6.45e-05	0	0	ATP3, POR1, MIR1, ATP2, ATP1, COR1, PET9, QCR2
ion transport	9 of 20 genes, 45.0%	383 of 7166 genes, 5.3%	7.27e-05	0	0	MIR1, ATP2, COR1, ATP1, ATP3, POR1, QCR2, YMR038C, PET9
nucleotide metabolic process	7 of 20 genes, 35.0%	223 of 7166 genes, 3.1%	0.00031	0	0	QCR2, NDI1, ATP2, ATP1, ATP3, ADK1, GPM1
nucleoside phosphate metabolic process	7 of 20 genes, 35.0%	233 of 7166 genes, 3.3%	0.00042	0	0	GPM1, ATP3, ADK1, NDI1, ATP1, ATP2, QCR2
aerobic respiration	5 of 20 genes, 25.0%	82 of 7166 genes, 1.1%	0.00053	0	0	PET9, ACO1, COR1, QCR2, FUM1
drug metabolic process	7 of 20 genes, 35.0%	244 of 7166 genes, 3.4%	0.00058	0	0	ADK1, ATP3, GPM1, QCR2, ATP2, ATP1, NDI1
inorganic ion transmembrane transport	6 of 20 genes, 30.0%	169 of 7166 genes, 2.4%	0.00104	0	0	COR1, ATP1, ATP2, MIR1, ATP3, QCR2
nucleobase-containing small molecule metabolic process	7 of 20 genes, 35.0%	269 of 7166 genes, 3.8%	0.00111	0	0	GPM1, ATP3, ADK1, NDI1, ATP1, ATP2, QCR2
purine nucleoside monophosphate biosynthetic process	4 of 20 genes, 20.0%	43 of 7166 genes, 0.6%	0.00114	0	0	ATP2, ATP1, ADK1, ATP3
purine ribonucleoside monophosphate biosynthetic process	4 of 20 genes, 20.0%	43 of 7166 genes, 0.6%	0.00114	0	0	ADK1, ATP3, ATP2, ATP1
hydrogen ion transmembrane transport	5 of 20 genes, 25.0%	99 of 7166 genes, 1.4%	0.00135	0	0	QCR2, COR1, ATP2, ATP1, ATP3
proton transport	5 of 20 genes, 25.0%	101 of 7166 genes, 1.4%	0.00149	0	0	ATP3, ATP1, COR1, ATP2, QCR2
ribonucleoside monophosphate biosynthetic process	4 of 20 genes, 20.0%	51 of 7166 genes, 0.7%	0.00229	0	0	ADK1, ATP3, ATP2, ATP1
monovalent inorganic cation transport	5 of 20 genes, 25.0%	115 of 7166 genes, 1.6%	0.00281	0	0	ATP3, COR1, ATP1, ATP2, QCR2
nucleoside monophosphate biosynthetic process	4 of 20 genes, 20.0%	54 of 7166 genes, 0.8%	0.00288	0	0	ATP3, ADK1, ATP2, ATP1
purine ribonucleotide biosynthetic process	4 of 20 genes, 20.0%	57 of 7166 genes, 0.8%	0.00358	0	0	ATP3, ADK1, ATP1, ATP2
transmembrane transport	8 of 20 genes, 40.0%	464 of 7166 genes, 6.5%	0.00413	0	0	QCR2, PET9, MIR1, ATP2, COR1, ATP1, ATP3, POR1
small molecule metabolic process	10 of 20 genes, 50.0%	802 of 7166 genes, 11.2%	0.00425	0	0	GPM1, FUM1, QCR2, ACO1, NDI1, ACS1, ADK1, ATP3, ATP1, ATP2
ATP biosynthetic process	3 of 20 genes, 15.0%	20 of 7166 genes, 0.3%	0.00464	0	0	ATP3, ATP2, ATP1
energy coupled proton transport, down electrochemical gradient	3 of 20 genes, 15.0%	20 of 7166 genes, 0.3%	0.00464	0	0	ATP3, ATP1, ATP2
ATP synthesis coupled proton transport	3 of 20 genes, 15.0%	20 of 7166 genes, 0.3%	0.00464	0	0	ATP3, ATP2, ATP1
purine nucleotide biosynthetic process	4 of 20 genes, 20.0%	62 of 7166 genes, 0.9%	0.00501	0	0	ADK1, ATP3, ATP1, ATP2
ribonucleotide biosynthetic process	4 of 20 genes, 20.0%	65 of 7166 genes, 0.9%	0.00605	0	0	ATP1, ATP2, ADK1, ATP3
cation transport	6 of 20 genes, 30.0%	233 of 7166 genes, 3.3%	0.00661	0	0	YMR038C, ATP3, ATP1, COR1, ATP2, QCR2
purine-containing compound biosynthetic process	4 of 20 genes, 20.0%	69 of 7166 genes, 1.0%	0.00767	0	0	ADK1, ATP3, ATP2, ATP1
carbohydrate derivative metabolic process	7 of 20 genes, 35.0%	363 of 7166 genes, 5.1%	0.00797	0	0	QCR2, NDI1, ATP2, ATP1, ATP3, ADK1, GPM1
purine nucleoside triphosphate biosynthetic process	3 of 20 genes, 15.0%	24 of 7166 genes, 0.3%	0.00819	0	0	ATP2, ATP1, ATP3
purine ribonucleoside triphosphate biosynthetic process	3 of 20 genes, 15.0%	24 of 7166 genes, 0.3%	0.00819	0	0	ATP1, ATP2, ATP3
ribose phosphate biosynthetic process	4 of 20 genes, 20.0%	71 of 7166 genes, 1.0%	0.00859	0	0	ATP3, ADK1, ATP2, ATP1
inorganic cation transmembrane transport	5 of 20 genes, 25.0%	149 of 7166 genes, 2.1%	0.00989	0	0	ATP3, QCR2, COR1, ATP2, ATP1
