# Supplementary material for: An HSP90 cochaperone Ids2 maintains the stability of mitochondrial DNA and ATP synthase
Source: BMC Biol. 2021 Nov 11;19:242. doi: 10.1186/s12915-021-01179-x (PMC8582188; doi:10.1186/s12915-021-01179-x)
Supplement: Supplementary file 4 — Additional file 4: Table S3. Yeast strains, plasmids, and primer sets used in this study. [file 12915_2021_1179_MOESM4_ESM.xlsx]

## Sheet: 工作表1
Supplementary File: Yeast strains, plasmids, and primer sets used in this study.
Yeast Strain	Genotype	Source
W303-1A	MATa leu2-3,112 trp1-1 can1-100 ura3-1 ade2-1 his3-11,15
W303-1A hsc82Δ	W303-1A hsc82::KanMX4	Chen et al., 2018
W303-1A ids2Δ	W303-1A ids2::KanMX4	Chen et al., 2018
W303-1A aha1Δ	W303-1A aha1::KanMX4	This study
W303-1A atp1Δ	W303-1A atp1::KanMX4	This study
W303-1A atp2Δ	W303-1A atp2::KanMX4	This study
W303-1A atp3Δ	W303-1A atp3::KanMX4	This study
W303-1A coa3Δ	W303-1A coa3::KanMX4	This study
W303-1A hsp82Δ	W303-1A hsp82::KanMX4	This study
W303-1A pep4Δ	W303-1A pep4::KanMX4	This study
W303-1A pim1Δ	W303-1A pim1::KanMX4	This study
W303-1A yme1Δ	W303-1A yme1::KanMX4	This study
W303-1A yta10Δ	W303-1A yta10::KanMX4	This study
W303-1A ids2Δ pep4Δ	W303-1A ids2::HisMX4 pep4::KanMX4	This study
W303-1A ids2Δ pim1Δ	W303-1A ids2::HisMX4 pim1::KanMX4	This study
W303-1A ids2Δ yme1Δ	W303-1A ids2::HisMX4 yme1::KanMX4	This study
W303-1A ids2Δ yta10Δ	W303-1A ids2::HisMX4 yta10::KanMX4	This study
W303-1A ASC1-HA3	W303-1A ASC1-HA3::HisMX6	This study
W303-1A ATP1-HA3	W303-1A ATP1-HA3::HisMX6	This study
W303-1A ATP2-HA3	W303-1A ATP2-HA3::HisMX6	This study
W303-1A ATP3-HA3	W303-1A ATP3-HA3::HisMX6	This study
W303-1A COA3-HA3	W303-1A COA3-HA3::HisMX6	This study
W303-1A MIR1-HA3	W303-1A MIR1-HA3::HisMX6	This study
W303-1A PET9-HA3	W303-1A PET9-HA3::HisMX6	This study
W303-1A ACO1-TAP	W303-1A ACO1-TAP::HisMX6	This study
W303-1A ADK1-TAP	W303-1A ADK1-TAP::HisMX6	This study
W303-1A CCS1-TAP	W303-1A CCS1-TAP::HisMX6	This study
W303-1A COR1-TAP	W303-1A COR1-TAP::HisMX6	This study
W303-1A FUM1-TAP	W303-1A FUM1-TAP::HisMX6	This study
W303-1A HSP82-TAP	W303-1A HSP82-TAP::HisMX6	This study
W303-1A ids2Δ HSP82-TAP	W303-1A ids2::KanMX4 HSP82-TAP::HisMX6	This study
W303-1A NDI1-TAP	W303-1A NDI1-TAP::HisMX6	This study
W303-1A SOD1-TAP	W303-1A SOD1-TAP::HisMX6	This study
W303-1A QCR2-TAP	W303-1A QCR2-TAP::HisMX6	This study
W303-1A HSP82-HA3 IDS2-Myc13	W303-1A HSP82-HA3::HisMX6 IDS2-Myc13::KanMX4	This study
W303-1A atp3-1	W303-1A atp3-41RLKS to AAAA	This study
W303-1A atp3-2	W303-1A atp3-66KAEK to AEAA	This study
W303-1A ids2-1	W303-1A ids2-E127A, A129G	This study
W303-1A ids2-2	W303-1A ids2-A201G, L209A	This study
W303-1A ids2-3	W303-1A ids2-W219A, E225A	This study
Plasmid	Source
pRS306-atp3-41RLKS to AAAA	This study
pRS306-atp3-66KAEK to AEAA	This study
pRS306-ids2-E127A, A129G	This study
pRS306-ids2-A201G, L209A	This study
pRS306-ids2-W219A, E225A	This study
pRS313-ATP1-HA3	This study
pRS313-ATP2-HA3	This study
pRS313-ATP3-HA3	This study
pRS313- atp3-41RLKS to AAAA-HA3	This study
pRS313-atp3-66KAEK to AEAA-HA3	This study
pRS314-ATP1	This study
pRS314-ATP3	This study
pRS314-ATP1-HA3	This study
pRS314-ATP2-HA3	This study
pRS423-ATP3-HA3	This study
pRS423-IDS2-Myc13	This study
pRS426-COA3-HA3	This study
pRS426-IDS2-Myc13	Chen et al., 2018
pEGH-GPM1	Horizon Discovery Ltd
pRS426-IDS2-GFP	This study
pHS12-COX4-DsRed	A gift from Dr. Fang-Jen Lee
pET28a-ATP1	This study
pET28a-ATP2	This study
pET28a-ATP3	This study
pET28a-atp3-41RLKS to AAAA	This study
pET28a-atp3-66KAEK to AEAA	This study
pET28a-atp3ΔN	This study
pET28a-atp3ΔM	This study
pET28a-atp3ΔC	This study
pET28a-COA3	This study
pGex-4T-1-IDS2	Chen et al., 2018
pGex-4T-1-ids2(1-92)	This study
pGex-4T-1-ids2(92-256)	This study
pGex-4T-1-ids2(256-469)	This study
Primer Name	Oligo Sequence
pET28a-ATP1-BamHI-F	5'- AAAAAGGATCCATGTTGGCTCGTACTGCTGC -3'
pET28a-ATP1-EcoRI-R	5'- AAAAAGAATTCTTAAAAAGTGGCAACAAATG -3'
pET28a-ATP2-HindIII-F	5'- AAAAAGAATTCATGGTTTTGCCAAGACTATATACT -3'
pET28a-ATP2-EcoRI-R	5'- AAAAAAAGCTTCTAGTTGGCTTCAGCGGCTAACTT -3'
pET28a-ATP3-BamHI-F	5'- AAAAAGGATCCATGTTGTCAAGAATTGTATCAAAC -3'
pET28a-ATP3-EcoRI-R	5'- AAAAAGGATCCATGTTGTCAAGAATTGTATCAAAC -3'
pET28a-COA3-BamHI-F	5'- AAAAAGGATCCATGGTTTTGAATCCGTCCAAGTAC -3'
pET28a-COA3-EcoRI-R	5'- AAAAAGAATTCTCATGCCTTCTTCTTGGCTTCGTA -3'
Ids2-N-EcoRI-F	5'- AAAAAGAATTCATGGATAATCAGCAGGAAAG -3'
Ids2-N-XhoI-R	5'- AAAAACTCGAGTTACTGCTGCTGTTGATCAGATT -3'
Ids2-M-EcoRI-F	5'- AAAAAGAATTCATGGATTATCAGCTGTTCAAACA -3'
Ids2-M-XhoI-R	5'- AAAAACTCGAGTTATCCCGAGCCAGTGCCGAAAT -3'
Ids2-EcoRI-F	5'- AAAAAGAATTCATGTTTAGCGCAAGTTCGCAATC -3'
Ids2-XhoI-R	5'- AAAAACTCGAGTTAGTTTGCTTGGTTCAAAA -3'
Atp3(41RLKS to AAAA) (mutagenesis)	5'- TTGAAAGAAGTGGAAATGGCTGCGGCAGCTATCAAAAATATTGAGAAG -3'
Atp3(66KAEA to AEAA) (mutagenesis)	5'- GCATCTACAAGATTGAGTGCAGGTGCAGCGGCTAAAATTTCCGCAAAG -3'
Atp3ΔN (mutagenesis)	5'- CAGCAAATGGGTCGCGGATCCATGAAAAATTTGGATGTTGAGGCTACT -3'
Atp3ΔM (mutagenesis)	5'- TTTTACAAGAACGCCGAAACCAAACCATCATTCGGCAAATTTGAGATC -3'
Atp3ΔC (mutagenesis)	5'- GCCAAGACCATTGAACAATCCCCATGAGAATTCGAGCTCCGTCGACAA -3'
Ids2-E127A, A129G (mutagenesis)	5'- CCGGAACCAAGCGCAAGGGGATCCCCAATAAGGC -3'
Ids2-A201G, L209A (mutagenesis)	5'- GAATCTTTACAGGGTGTCATCGTATTGGCCGAGTCAGCGAAGAATGTCAATTCT -3'
Ids2-W219A, E225A (mutagenesis)	5'- TCTCAGTATAATCTCGCGGTATTGCATTCCAGTGCAGTCAACGCCTTTCAA -3'
Act1_RT_F (realtime PCR)	5'- GTATGTGTAAAGCCGGTTTTG -3'
Act1_RT_R (realtime PCR)	5'- CATGATACCTTGGTGTCTTGG -3'
Atp1_RT_F (realtime PCR)	5'- GAAAGCACGCTTTGATCGTC -3'
Atp1_RT_R (realtime PCR)	5'- CATCACCAGGGTAGGCTTCA -3'
Atp2_RT_F (realtime PCR)	5'- GTGGTGCAGGTGTCGGTAAGAC -3'
Atp2_RT_R (realtime PCR)	5'- ACGGTACAAGTCATTACCTTCTC -3'
Atp3_RT_F (realtime PCR)	5'- AAGAAGATGGATGAAGCAGAGCAG -3'
Atp3_RT_R (realtime PCR)	5'- CCTTATCAGAGGTGATAGCAAC -3'
Coa3_RT_F (realtime PCR)	5'- TTCTGCACAAGGACAACGAC -3'
Coa3_RT_R (realtime PCR)	5'- GCCTTCTTCTTGGCTTCGTA -3'
Cox1_RT_F (realtime PCR)	5'- CTACAGATACAGCATTTCCAAGA -3'
Cox1_RT_R (realtime PCR)	5'- GTGCCTGAATAGATGATAATGGT -3'
Ids2_RT_R (realtime PCR)	5'- GACACAGCAGCAGCAAAGGC -3'
Ids2_RT_R (realtime PCR)	5'- TTATTGGTGATGCCCTTTCG -3'
